# Supplementary material for: Multiplex Serum Protein Analysis Identifies Novel Biomarkers of Advanced Fibrosis in Patients with Chronic Liver Disease with the Potential to Improve Diagnostic Accuracy of Established Biomarkers
Source: PLoS One. 2016 Nov 18;11(11):e0167001. doi: 10.1371/journal.pone.0167001 (PMC5115865; doi:10.1371/journal.pone.0167001)
Supplement: S1 File — Table A. Associations of 132 serum analytes measured in 70 patients with Chronic Liver Disease (35xF4, 35xF0) with liver fibrosis, activity, steatohepatitis, steatosis and ELF score. Differential analyte expression with histological features was analysed by t-test with Bonferroni-Holm correction, and correlation with ELF score was analysed by spearman correlation. Table B. Associations of 44 serum analytes measured in 432 patients with Chronic Liver Disease with liver fibrosis, activity, steatohepatitis, steatosis and ELF score. Differential analyte expression with histological features was analysed by t-test with Bonferroni-Holm correction, and correlation with ELF score was analysed by spearman correlation. Table C. ELISA Model for the prediction of significant fibrosis (METAVIR F2-4) Table D. Multivariate logistic regression model for the prediction of moderate-severe disease activity (METAVIR Grade 2–3) (n = 430 patients). Table E. Multivariate logistic regression model for the prediction of steatohepatitis (n = 400 patients). (XLSX) [file pone.0167001.s001.xlsx]

## Sheet: Table A
Supplementary Table A. Associations of 132 serum analytes measured in 70 patients with Chronic Liver Disease (35xF4, 35xF0) with liver fibrosis, activity, steatohepatitis, steatosis and ELF score. Differential analyte expression with histological features was analysed by t-test with Bonferroni-Holm correction, and correlation with ELF score was analysed by spearman correlation.
					Fibrosis		Activity			Steatohepatitis			Steatosis			ELF
Luminex Panel	Analyte	Name, Synonym	Detected (% serum samples)	Fold Change F0/F4	p-value	Adjusted p-value	Fold Change Grade 2-3/Grade 0-1	p-value	Adjusted p-value	Fold Change Y/N	p-value	Adjusted p-value	Fold Change Y/N	p-value	Adjusted p-value	Spearman R	Spearman p-value	Spearman p-value (adjusted)
Liver	AFP	Alphafetoprotein	91.4286	0.0674369	0.000261077	0.00492317	25.1013	0.00191783	0.0876116	2.23211	0.0978603	0.416695	1.68594	0.0595378	0.376969	0.534841	5.29426e-06	0.000139768
Adipokine 1	AIPOQ	Adiponectin	100	1.52876	0.0761664	0.244445	0.763342	0.311161	0.571111	0.69458	0.0078912	0.0868032	0.84876	0.213494	0.563624	-0.151297	0.211204	0.472525
Liver	ANGPTL3	Angiopoietin-like 3	100	0.794578	0.800981	0.874852	1.77256	0.788105	0.867968	1.10828	0.6081	0.841319	0.935203	0.520512	0.789743	0.0131931	0.913679	0.950164
Liver	ANGPTL4	Angiopoietin-like 4	100	0.170619	0.0210264	0.131936	11.6881	0.0465606	0.236384	1.74207	0.131986	0.458479	1.28961	0.112283	0.511082	0.355438	0.0025317	0.0257065
Liver	ANGPTL6	Angiopoietin-like 6	100	0.902627	0.979719	0.987198	1.52708	0.789062	0.867968	1.06998	0.749012	0.874952	1.07149	0.61057	0.86773	0.159236	0.187941	0.445623
Cytokine (2)	CCL1	C-C motif chemokine ligand 1, I309	100	0.725558	0.310563	0.594121	1.22138	0.5023	0.76211	1.00884	0.961953	0.969296	0.962817	0.805822	0.931623	0.0773784	0.524325	0.747505
Cytokine (2)	CCL11	C-C motif chemokine ligand 11, EOTAXIN2	100	1.01779	0.229042	0.500756	0.491166	0.00122559	0.0876116	1.6806	0.0866755	0.416695	0.915214	0.72455	0.895611	-0.151524	0.210511	0.472525
Cytokine (1)	CCL11	C-C motif chemokine ligand 11, EOTAXIN	100	0.9877	0.881495	0.916199	0.964235	0.87007	0.918793	0.9555	0.693121	0.852619	0.919282	0.449806	0.706839	-0.0212589	0.86133	0.939632
Cytokine (2)	CCL13	C-C motif chemokine ligand 13, MCP4	100	1.00443	0.603634	0.744669	1.06015	0.658314	0.86037	1.05531	0.661532	0.843565	0.936719	0.500789	0.768652	-0.148716	0.219188	0.477015
Cytokine (3)	CCL14A	C-C motif chemokine ligand 14, HCC1	100	1.01846	0.843332	0.892882	0.891317	0.415246	0.685156	1.03736	0.793878	0.879962	0.839851	0.144742	0.534458	-0.0109007	0.928635	0.950164
Cytokine (2)	CCL15	C-C motif chemokine ligand 15, MIP-1D	100	0.909452	0.791812	0.874852	1.04936	0.432649	0.699257	1.32554	0.0761778	0.416695	0.895232	0.446509	0.706839	-0.0281967	0.816764	0.92192
Cytokine (2)	CCL17	C-C motif chemokine ligand 17, TARC	100	1.98806	0.000759255	0.0111357	0.6897	0.294332	0.563069	1.0492	0.841669	0.904054	0.776855	0.232012	0.600502	-0.301897	0.0110874	0.0731766
Cytokine (3)	CCL19	C-C motif chemokine ligand 19, MIP3B	100	0.50626	6.51055e-06	0.000286464	1.1577	0.0618783	0.255248	1.67027	0.00179783	0.0593283	1.57296	0.00686324	0.243767	0.480666	2.5369e-05	0.000478387
Cytokine (1)	CCL2	C-C motif chemokine ligand 2, MCP-1	100	0.919855	0.602409	0.744669	0.777383	0.908377	0.944863	0.925769	0.716975	0.852619	0.935024	0.627268	0.86773	-0.067906	0.576463	0.800434
Adipokine 2	CCL2	C-C motif chemokine ligand 2, MCP-1	100	0.897828	0.612286	0.746705	0.786048	0.999041	0.999041	0.981646	0.923462	0.959819	0.971656	0.837641	0.931623	-0.072036	0.553439	0.777169
Metabolic Hormone	CCL2	C-C motif chemokine ligand 2, MCP-1	100	0.929143	0.634633	0.754699	0.826512	0.958158	0.980441	0.975152	0.898415	0.941197	0.948749	0.700474	0.895611	-0.0668037	0.582682	0.800434
Cytokine (3)	CCL20	C-C motif chemokine ligand 20, MIP3A	100	0.16236	0.32092	0.599546	9.56642	0.173978	0.43622	1.35634	0.428744	0.748453	0.976791	0.905331	0.940974	0.027527	0.821044	0.92192
Cytokine (2)	CCL21	C-C motif chemokine ligand 21, 6ckine	100	0.303679	0.431888	0.631105	6.47462	0.410131	0.685156	1.52308	0.212577	0.558422	1.0692	0.724805	0.895611	-0.0836372	0.491222	0.74108
Cytokine (1)	CCL22	C-C motif chemokine ligand 22, MDC	100	1.07399	0.260425	0.537126	0.954954	0.781696	0.867968	1.14956	0.248939	0.609455	0.849339	0.142984	0.534458	-0.0492717	0.685433	0.848756
Cytokine (2)	CCL26	C-C motif chemokine ligand 26, EOTAXIN3	88.5714	0.833153	0.752193	0.855943	1.4729	0.604801	0.831601	1.7695	0.0931953	0.416695	0.907368	0.715939	0.895611	-0.0520225	0.688007	0.848756
Cytokine (2)	CCL27	C-C motif chemokine ligand 27, CTACK	100	1.10446	0.149429	0.37596	1.0076	0.778579	0.867968	0.901325	0.370737	0.719665	0.964682	0.689096	0.891772	-0.0339793	0.780051	0.912526
Cytokine (1)	CCL3	C-C motif chemokine ligand 3, MIP-1a	97.1429	6.71918	0.51329	0.675139	0.193453	0.517683	0.77013	0.817643	0.443929	0.748453	0.776175	0.332651	0.648004	-0.0933813	0.448797	0.725255
Cytokine (1)	CCL4	C-C motif chemokine ligand 4, MIP-1b	100	1.23977	0.506078	0.67477	0.972637	0.696113	0.867968	0.892614	0.567753	0.814602	0.958833	0.818971	0.931623	-0.0884481	0.466544	0.74108
Cytokine (1)	CCL5	C-C motif chemokine ligand 5, RANTES	100	1.1982	0.0560304	0.224122	0.695829	0.012641	0.102177	0.976149	0.842445	0.904054	0.949155	0.590953	0.86773	-0.232931	0.0523144	0.209258
Cytokine (1)	CCL7	C-C motif chemokine ligand 7, MCP-3	95.7143	0.809747	0.10497	0.30122	0.98317	0.178454	0.43622	1.31493	0.295551	0.688001	1.21864	0.352253	0.648004	0.245707	0.0450499	0.207826
Cytokine (2)	CCL8	C-C motif chemokine ligand 8, MCP-2	100	1.0396	0.46193	0.642535	0.887737	0.525089	0.77013	0.876584	0.35005	0.719665	0.895331	0.275799	0.638692	-0.0621183	0.609453	0.813756
Adipokine 1	CFD	Complement Factor D, Adipsin	100	0.952026	0.616598	0.746705	0.895648	0.484196	0.743185	1.09506	0.369234	0.719665	1.05285	0.382181	0.663788	0.0916424	0.450537	0.725255
Cytokine (3)	CSF1	Colony stimulating factor 1, CSF1	15.7143	0.0698192	0.430598	0.631105	21.7617	0.201171	0.47419	1.69779	0.772913	0.879962	6.24648	0.0625962	0.376969	-0.241458	0.474435	0.74108
Cytokine (1)	CSF2	Granulocyte-macrophage colony stimulating factor, GM-CSF	100	0.547251	0.0219893	0.131936	1.78357	0.404268	0.684146	1.38401	0.162668	0.499352	1.39768	0.0580324	0.376969	0.183631	0.128089	0.380959
Cytokine (1)	CSF3	Granulocyte colony stimulating factor, GCSF	95.7143	0.55944	0.478301	0.645733	1.20917	0.449252	0.714474	0.815615	0.492979	0.774981	0.969704	0.889277	0.931623	0.0114666	0.926623	0.950164
Cytokine (1)	CXCL1	C-X-C motif chemokine ligand 1, GRO	100	1.80593	3.86371e-05	0.00110636	0.84714	0.472326	0.733495	1.0121	0.94017	0.969283	0.872952	0.358608	0.648004	-0.504807	8.33767e-06	0.000183429
Cytokine (1)	CXCL10	C-X-C motif chemokine ligand 10, IP10	100	0.443268	0.00781138	0.0802774	0.846998	0.0589644	0.255248	1.16403	0.49232	0.774981	1.01872	0.917259	0.945924	0.410467	0.000416707	0.00550054
Cytokine (3)	CXCL11	C-X-C motif chemokine ligand 11, ITAC	100	0.796918	0.0938893	0.281668	1.53396	0.00831372	0.09375	1.35719	0.20476	0.558422	1.0847	0.660808	0.873192	0.181452	0.132759	0.380959
Cytokine (2)	CXCL12A and B	C-X-C motif chemokine ligand 12A and B, SDF1A and B	100	1.05271	0.395841	0.631105	0.773735	0.16825	0.43622	0.825867	0.0965468	0.416695	0.863217	0.102759	0.493442	-0.114973	0.343253	0.60212
Cytokine (2)	CXCL13	C-X-C motif chemokine ligand 13, BCA1	100	0.320092	0.0124274	0.0964954	4.82576	0.0528551	0.240582	1.21036	0.538585	0.814602	1.18318	0.285934	0.642839	0.334734	0.00462065	0.0381204
Cytokine (1)	CXCL3	C-X-C motif chemokine ligand 3, Fractalkine	92.8571	0.821761	0.383775	0.631105	1.26628	0.218703	0.481147	1.15082	0.565455	0.814602	1.34671	0.138398	0.534458	0.0817497	0.517384	0.747505
Cytokine (2)	CXCL5	C-X-C motif chemokine ligand 5, ENA78	100	1.92708	7.49534e-05	0.00164898	0.856888	0.294295	0.563069	0.853204	0.49046	0.774981	0.635567	0.0112997	0.298311	-0.472127	3.6871e-05	0.000608372
Cytokine (3)	CXCL6	C-X-C motif chemokine ligand 6, GCP2	100	0.693397	0.0341931	0.155638	1.73761	0.00298225	0.0876116	1.63329	0.00726638	0.0868032	1.06501	0.688489	0.891772	0.207543	0.0847096	0.289085
Cytokine (3)	CXCL7	C-X-C motif chemokine ligand 7, NAP2	98.5714	0.84223	0.0788648	0.244445	1.43917	0.0442003	0.233377	1.3784	0.11393	0.442316	1.32531	0.14864	0.534458	0.332146	0.00529957	0.0393301
Cytokine (3)	CXCL9	C-X-C motif chemokine ligand 9, MIG	97.1429	0.925738	0.439861	0.631105	1.94351	0.00852273	0.09375	1.5414	0.0753281	0.416695	0.944409	0.804552	0.931623	0.143359	0.243499	0.502216
Cytokine (1)	EGF	Epidermal Growth Factor	100	1.45305	0.0235822	0.135341	0.582649	0.0929551	0.338546	0.706511	0.102521	0.4229	0.526099	0.0028933	0.243767	-0.255509	0.0327751	0.173053
Liver	FABP1	Fatty Acid Binding Protein 1	25.7143	0.428697	0.0735658	0.244445	1.02828	0.0892886	0.336746	0.523451	0.143379	0.485284	0.526445	0.185235	0.534458	0.477812	0.0467386	0.207826
Liver	FGF19	Fibroblast Growth Factor 19	31.4286	0.0342531	0.425365	0.631105	67.6077	0.279783	0.553334	1.99807	0.422451	0.748453	1.52523	0.411094	0.695698	-0.107475	0.63403	0.825876
Cytokine (1)	FGF2	Fibroblast Growth Factor 2	100	0.835833	0.339342	0.613604	1.1573	0.8639	0.918793	1.13262	0.445151	0.748453	1.20406	0.17837	0.534458	0.0785784	0.517892	0.747505
Liver	FGF21	Fibroblast Growth Factor 21	92.8571	0.259928	0.0542988	0.223982	4.53911	0.192935	0.463043	1.60664	0.0914968	0.416695	1.44793	0.0235571	0.360577	0.233886	0.0607704	0.229191
Liver	FGF23	Fibroblast Growth Factor 23	98.5714	0.458801	0.0183083	0.120835	1.23378	0.0510066	0.24046	1.09795	0.377262	0.721719	1.10675	0.271797	0.638692	0.16893	0.165258	0.423753
Cytokine (1)	FLT3LG	Fms-related tyrosine kinase 3 ligand	71.4286	0.326	0.166545	0.40711	2.41714	0.730687	0.867968	1.16879	0.707349	0.852619	1.47249	0.293987	0.642839	0.0309345	0.831125	0.92192
Metabolic Hormone	GCG	Glucagon	32.8571	1.27469	0.912776	0.9413	0.649147	0.434387	0.699257	1.11393	0.841896	0.904054	1.86592	0.167212	0.534458	0.0177954	0.935768	0.950164
Metabolic Hormone	GCG |GLP1	Glucagon | Glucagon-like peptide 1	85.7143	0.8264	0.479408	0.645733	1.10283	0.864847	0.918793	1.22248	0.358341	0.719665	0.846312	0.347217	0.648004	0.142516	0.277366	0.538416
Metabolic Hormone	GHRL	Ghrelin	100	1.25977	0.860971	0.901969	0.532719	0.760643	0.867968	0.723497	0.21578	0.558422	0.817007	0.322855	0.648004	0.0619685	0.610317	0.813756
Metabolic Hormone	GIP	Gastric inhibitory polypeptide	100	0.766743	0.0248537	0.136695	1.10303	0.0974604	0.338546	1.45562	0.00408128	0.0673411	1.31903	0.0343383	0.360577	0.197048	0.102046	0.320717
Liver	HGF	Hepatocyte Growth Factor	95.7143	0.814948	0.352023	0.619561	1.1929	0.105883	0.349413	1.14405	0.34288	0.719665	1.15551	0.167048	0.534458	0.241784	0.0487013	0.207826
Adipokine 2	HGF	Hepatocyte Growth Factor	100	0.80449	0.845532	0.892882	1.34449	0.112776	0.354438	1.32886	0.173414	0.520241	0.991726	0.959404	0.968247	0.133141	0.271862	0.535609
Metabolic Hormone	IAPP	Amylin	60	0.675837	0.102028	0.299283	1.24343	0.684254	0.867968	1.69547	0.0328104	0.24061	1.25812	0.208338	0.561238	0.164411	0.298131	0.55436
Cytokine (1)	IFNA2	Interferon Alpha 2	67.1429	0.331895	0.30282	0.587826	0.827651	0.925294	0.954209	1.18348	0.69433	0.852619	1.01254	0.973181	0.973181	0.193968	0.19141	0.445623
Cytokine (1)	IFNG	Interferon Gamma	100	0.548079	0.702795	0.813762	1.30048	0.671398	0.860433	1.45783	0.297091	0.688001	1.04496	0.886124	0.931623	0.0147864	0.903302	0.950164
Cytokine (1)	IL10	Interleukin 10	98.5714	0.975981	0.603101	0.744669	1.72305	0.101601	0.343881	1.08725	0.789789	0.879962	0.985848	0.943211	0.965146	0.0200664	0.870003	0.941314
Cytokine (3)	IL11	Interleukin 11	55.7143	0.0765268	0.36946	0.627184	22.3477	0.785882	0.867968	0.959534	0.947253	0.969283	1.48427	0.356839	0.648004	0.104503	0.526651	0.747505
Cytokine (1)	IL12A	Interleukin 12A, IL12 p40	70	0.824814	0.737228	0.84621	1.84296	0.22967	0.49699	2.22705	0.0155972	0.137255	1.713	0.0882142	0.485178	0.0315139	0.829802	0.92192
Cytokine (1)	IL12B	Interleukin 12B, IL12 p70	95.7143	0.604933	0.0796297	0.244445	1.73747	0.325943	0.589376	1.82915	0.0257606	0.200023	1.2055	0.363275	0.648004	0.205691	0.0949438	0.305673
Cytokine (1)	IL13	Interleukin 13	57.1429	1.29609	0.781084	0.873756	0.680374	0.550778	0.790246	0.759141	0.637941	0.841319	0.641927	0.325764	0.648004	0.0696659	0.669267	0.848756
Cytokine (1)	IL15	Interleukin 15	100	0.960306	0.552325	0.707833	1.67181	0.761531	0.867968	1.53335	0.0656915	0.412918	1.14781	0.437471	0.706839	-0.148318	0.220439	0.477015
Cytokine (2)	IL16	Interleukin 16	98.5714	0.543196	0.46243	0.642535	2.93183	0.0720832	0.288333	1.33394	0.424233	0.748453	0.931388	0.779953	0.931623	0.085401	0.485358	0.74108
Cytokine (1)	IL17A	Interleukin 17A	100	0.390984	0.182232	0.437358	1.30045	0.82075	0.888025	1.24906	0.580632	0.824123	1.12526	0.725987	0.895611	0.126119	0.298179	0.55436
Cytokine (1)	IL1A	Interleukin 1A	62.8571	0.992752	0.801947	0.874852	0.736232	0.744767	0.867968	0.83557	0.710598	0.852619	1.02021	0.960912	0.968247	0.00374493	0.980752	0.980752
Cytokine (1)	IL1B	Interleukin 1B	95.7143	1.34028	0.238997	0.500756	1.10673	0.67097	0.860433	1.51274	0.118172	0.445676	0.815232	0.354245	0.648004	-0.0939391	0.449572	0.725255
Adipokine 2	IL1B	Interleukin 1B	90	0.57736	0.950855	0.965483	1.28394	0.64667	0.853604	2.35573	0.0910894	0.416695	0.933685	0.832663	0.931623	-0.0695258	0.588198	0.800434
Cytokine (1)	IL1RA	Interleukin 1 receptor A	100	0.641301	0.142395	0.368553	1.18429	0.782187	0.867968	1.2549	0.324851	0.719665	1.09207	0.6336	0.86773	0.12928	0.286133	0.547385
Cytokine (1)	IL2	Interleukin 2	81.4286	0.758159	0.996504	0.996504	1.88713	0.997956	0.999041	1.23709	0.614439	0.841319	1.62873	0.133364	0.534458	-0.0352222	0.794778	0.912526
Cytokine (2)	IL20	Interleukin 20	25.7143	0.787541	0.424222	0.631105	2.00825	0.347733	0.603958	0.834748	0.716183	0.852619	2.01473	0.102061	0.493442	0.0659048	0.795004	0.912526
Cytokine (2)	IL21	Interleukin 21	12.8571	0.0491538	0.12894	0.347347	25.2514	0.336364	0.594989	2.59694	0.547158	0.814602	2.28695	0.601569	0.86773	0.546238	0.128114	0.380959
Cytokine (2)	IL23	Interleukin 23	74.2857	0.11956	0.0459945	0.195848	5.12576	0.00291105	0.0876116	2.40036	0.155021	0.48721	2.00701	0.164195	0.534458	0.162859	0.248678	0.505007
Cytokine (2)	IL28A	Interleukin 28A	37.1429	0.369619	0.933034	0.954732	7.27751	0.539572	0.782676	0.828769	0.785709	0.879962	0.802878	0.661509	0.873192	0.0967656	0.638177	0.825876
Cytokine (3)	IL29	Interleukin 29	100	0.00384096	0.199873	0.462864	704.295	0.134418	0.394293	2.19395	0.216425	0.558422	1.42617	0.166932	0.534458	0.0936585	0.440594	0.725255
Cytokine (2)	IL33	Interleukin 33	74.2857	0.193572	0.0640041	0.234682	3.60813	0.00474455	0.0876116	2.3765	0.154721	0.48721	1.89713	0.201102	0.553032	0.134135	0.34311	0.60212
Cytokine (1)	IL33	Interleukin 33	87.1429	0.577607	0.68852	0.804289	5.13879	0.14198	0.398752	1.23448	0.661006	0.843565	1.16616	0.602145	0.86773	0.0105685	0.935571	0.950164
Cytokine (1)	IL4	Interleukin 4	32.8571	1.73522	0.839831	0.892882	1.79574	0.217839	0.481147	1.04205	0.960018	0.969296	0.908611	0.885041	0.931623	0.0153466	0.944593	0.951803
Cytokine (1)	IL5	Interleukin 5	100	1.51674	0.335706	0.613604	0.640365	0.259407	0.552287	0.941373	0.799965	0.879962	0.792197	0.185994	0.534458	0.032587	0.78885	0.912526
Adipokine 2	IL6	Interleukin 6	100	1.40453	0.0712853	0.244445	1.3197	0.360804	0.618522	2.22624	0.0871572	0.416695	2.04594	0.0464379	0.360577	0.329385	0.0053632	0.0393301
Cytokine (1)	IL6	Interleukin 6	92.8571	1.66014	0.516584	0.675139	0.533952	0.776828	0.867968	1.50573	0.249323	0.609455	1.47165	0.268561	0.638692	0.174837	0.163624	0.423753
Metabolic Hormone	IL6	Interleukin 6	45.7143	1.72545	0.842971	0.892882	1.06872	0.272823	0.553334	1.713	0.447938	0.748453	1.19895	0.788512	0.931623	0.0545205	0.766952	0.912526
Cytokine (1)	IL7	Interleukin 7	81.4286	1.47267	0.417645	0.631105	1.76551	0.628484	0.837979	1.13932	0.621277	0.841319	1.30508	0.268784	0.638692	-0.178923	0.182963	0.445623
Adipokine 2	IL8	Interleukin 8	100	2.12691	0.0294402	0.149466	0.111771	0.124293	0.372878	1.43109	0.125683	0.448382	0.869882	0.63765	0.86773	0.596677	5.00416e-08	2.20183e-06
Cytokine (1)	IL8	Interleukin 8	100	5.36293	0.126048	0.346631	0.0561596	0.280859	0.553334	1.20767	0.508355	0.780266	0.770862	0.4459	0.706839	0.407482	0.000463318	0.00555982
Cytokine (1)	IL9	Interleukin 9	88.5714	0.228072	0.322483	0.599546	3.32715	0.521257	0.77013	1.34896	0.49553	0.774981	1.50591	0.177967	0.534458	0.0638591	0.621943	0.820965
Metabolic Hormone	INS	Insulin	98.5714	0.745287	0.0665648	0.237474	1.35324	0.0971583	0.338546	2.65331	7.51699e-05	0.00992243	1.52526	0.0244134	0.360577	0.231954	0.0551361	0.214058
Adipokine 2	INS	Insulin	98.5714	0.716308	0.235573	0.500756	1.93187	0.21535	0.481147	2.48293	0.00619523	0.0817771	1.44662	0.104669	0.493442	0.274035	0.0226954	0.130252
Metabolic Hormone	INS C-PEPTIDE	Insulin C-peptide	98.5714	0.835512	0.150954	0.37596	1.06779	0.311515	0.571111	1.81798	0.00025449	0.0111975	1.2063	0.198263	0.553032	0.207189	0.0876015	0.289085
Adipokine 1	LCN2	Lipocalin 2, NGAL	100	1.16529	0.135856	0.358659	0.820061	0.17571	0.43622	0.863132	0.364441	0.719665	0.822927	0.157773	0.534458	-0.0981593	0.418845	0.708814
Metabolic Hormone	LEP	Leptin	100	1.46953	0.345121	0.615622	0.810043	0.599625	0.831601	2.39923	0.00406828	0.0673411	1.7895	0.0450835	0.360577	-0.0541101	0.656398	0.841209
Adipokine 2	LEP	Leptin	100	1.48057	0.370609	0.627184	0.87962	0.759686	0.867968	2.69562	0.00319621	0.0673411	1.95087	0.0346441	0.360577	-0.0496487	0.683154	0.848756
Cytokine (2)	LIF	Leukemia inhibitory factor	65.7143	0.223378	0.362653	0.627184	8.12974	0.971982	0.986936	0.702623	0.643736	0.841319	1.30115	0.644863	0.868591	0.0173879	0.908688	0.950164
Cytokine (1)	LTA	Lymphotoxin alpha, TNFB	67.1429	1.04121	0.627058	0.752469	1.88285	0.310306	0.571111	2.75194	0.0385251	0.267648	1.09972	0.829604	0.931623	0.143958	0.334349	0.60212
MMP (2)	MMP1	Matrix metalloproteinase 1	98.5714	1.45193	0.0635359	0.234682	0.750428	0.0191385	0.132962	0.969156	0.893433	0.941197	0.831136	0.304959	0.648004	-0.270107	0.0247948	0.136372
MMP (2)	MMP10	Matrix metalloproteinase 10	94.2857	0.831407	0.214174	0.48743	1.4995	0.0316631	0.181719	1.07534	0.771623	0.879962	1.2031	0.3525	0.648004	0.117682	0.346675	0.60212
MMP (1)	MMP12	Matrix metalloproteinase 12	100	0.944806	0.667119	0.786248	1.05653	0.280852	0.553334	0.905152	0.427707	0.748453	0.880234	0.262764	0.638692	-0.0101537	0.933514	0.950164
MMP (1)	MMP13	Matrix metalloproteinase 13	81.4286	0.735604	0.290721	0.572764	1.18213	0.604128	0.831601	0.842554	0.557388	0.814602	1.11297	0.623574	0.86773	0.175186	0.192428	0.445623
MMP (2)	MMP2	Matrix metalloproteinase 2	100	0.759551	2.35137e-09	1.5519e-07	1.10501	0.0275636	0.173257	1.04444	0.425892	0.748453	1.10959	0.0443212	0.360577	0.747018	1.11974e-13	1.47806e-11
MMP (1)	MMP3	Matrix metalloproteinase 3	100	0.846414	0.402425	0.631105	0.753629	0.159653	0.43622	0.826912	0.219985	0.558422	1.02161	0.878369	0.931623	0.0830935	0.494053	0.74108
MMP (2)	MMP7	Matrix metalloproteinase 7	100	0.41168	5.30572e-12	7.00355e-10	1.42617	0.0112716	0.101681	1.61272	0.0118937	0.112141	1.29227	0.0628281	0.376969	0.658432	5.83123e-10	3.84861e-08
MMP (2)	MMP9	Matrix metalloproteinase 9	100	1.48982	0.0077842	0.0802774	0.605245	0.0115547	0.101681	0.968267	0.849263	0.904054	0.830002	0.269365	0.638692	-0.213289	0.0762562	0.272554
Adipokine 2	NGF	Nerve Growth Factor	100	0.112482	0.0308255	0.150702	18.0652	0.00777485	0.09375	1.90741	0.185837	0.545121	1.26228	0.29707	0.642839	0.171858	0.154856	0.423459
Adipokine 1	PAI1	Plasminogen Activator Inhibitor 1	100	1.27225	0.0079061	0.0802774	0.820439	0.00417885	0.0876116	1.08254	0.406472	0.748453	0.931337	0.375789	0.661389	-0.341262	0.00383859	0.0337796
Cytokine (1)	PDGF-AA	Platelet derived growth factor AA	72.8571	1.2577	0.460402	0.642535	0.918958	0.806686	0.880021	0.931689	0.630694	0.841319	0.701058	0.00738689	0.243767	-0.138109	0.333801	0.60212
Cytokine (1)	PDGF-BB	Platelet derived growth factor BB	100	1.20658	0.565764	0.718086	0.893212	0.566062	0.803442	1.22328	0.339726	0.719665	0.864472	0.422806	0.706461	-0.162514	0.178896	0.445552
Metabolic Hormone	PP	Pancreatic polypeptide	98.5714	0.497247	4.19075e-05	0.00110636	1.81982	0.0169437	0.124253	2.47617	0.000179884	0.0111975	1.48916	0.0926238	0.489053	0.426195	0.000260866	0.00382604
Metabolic Hormone	PYY	Peptide YY	78.5714	0.686978	0.0069154	0.0802774	1.38925	0.00530979	0.0876116	1.18224	0.350337	0.719665	1.1402	0.352522	0.648004	0.281849	0.0370961	0.181359
Adipokine 1	RTN	Resistin	100	0.919744	0.47003	0.645733	0.888085	0.619045	0.837979	0.995814	0.969988	0.969988	0.980332	0.844287	0.931623	0.0859013	0.479523	0.74108
Soluble Cytokine Receptor	s_CD30	soluble CD30	100	0.252142	0.0120243	0.0964954	8.01016	0.022168	0.146309	1.89201	0.0557939	0.36824	1.35701	0.0375348	0.360577	0.273564	0.0219351	0.130252
Cytokine (1)	s_CD40L	soluble CD40 ligand	100	1.41747	0.382986	0.631105	0.556845	0.724952	0.867968	0.910066	0.730856	0.861366	0.635388	0.166406	0.534458	-0.25131	0.0358558	0.181359
Soluble Cytokine Receptor	s_IL1R1	soluble IL1 Receptor I	100	0.121548	0.0582529	0.226158	19.791	0.0609176	0.255248	1.7721	0.150941	0.48721	1.40924	0.0406064	0.360577	0.078627	0.517633	0.747505
Soluble Cytokine Receptor	s_IL1RII	soluble IL1 Receptor II	100	0.740183	0.0286376	0.149466	1.40186	0.119397	0.366521	1.61274	0.00371793	0.0673411	1.3027	0.0575909	0.376969	0.137349	0.256863	0.513726
Soluble Cytokine Receptor	s_IL2RA	soluble IL2 receptor antagonist	100	0.802099	0.017312	0.120273	1.44595	0.029304	0.175824	1.0997	0.495345	0.774981	1.0669	0.485677	0.754228	0.290454	0.01472	0.0925258
Soluble Cytokine Receptor	s_IL4R	soluble IL4 receptor	100	0.833813	0.0333971	0.155638	1.37874	0.0103473	0.101681	1.15706	0.20046	0.558422	1.1401	0.0181966	0.360577	0.20599	0.0871173	0.289085
Soluble Cytokine Receptor	s_IL6R	soluble IL6 receptor	100	1.02731	0.525687	0.680301	0.910312	0.207223	0.479884	0.969563	0.70243	0.852619	0.939995	0.362844	0.648004	-0.0320896	0.792	0.912526
Soluble Cytokine Receptor	s_IL6ST	soluble IL6 signal transducer, soluble GP130	100	0.89185	0.0744952	0.244445	0.991002	0.464602	0.730089	1.05099	0.499041	0.774981	1.0088	0.874076	0.931623	0.233673	0.0515476	0.209258
Soluble Cytokine Receptor	s_RAGE	soluble receptor for advanced glycosylation end products	80	0.250089	0.418445	0.631105	7.71052	0.265771	0.553334	2.36836	0.112933	0.442316	1.61459	0.181938	0.534458	-0.0398864	0.770389	0.912526
Soluble Cytokine Receptor	s_TNFRI	soluble TNF receptor I	100	0.811536	0.116849	0.328173	1.22194	0.723374	0.867968	1.08197	0.631084	0.841319	1.1087	0.186251	0.534458	0.343389	0.00361058	0.0337796
Soluble Cytokine Receptor	s_TNFRII	soluble TNF receptor II	100	0.747197	0.000421389	0.00695292	1.14088	0.110591	0.354438	1.03796	0.777096	0.879962	1.04015	0.623253	0.86773	0.571611	2.3618e-07	7.79393e-06
Soluble Cytokine Receptor	s_VEGFR1	soluble VEGF receptor I	98.5714	0.903843	0.401824	0.631105	1.29612	0.625339	0.837979	1.28218	0.293641	0.688001	1.0431	0.764274	0.931623	0.0339236	0.781993	0.912526
Soluble Cytokine Receptor	s_VEGFR2	soluble VEGF receptor II	100	0.0440813	0.0105387	0.0964954	48.15	0.00667728	0.09375	2.53004	0.0732521	0.416695	1.77136	0.0402651	0.360577	0.213189	0.0763977	0.272554
Soluble Cytokine Receptor	S_VEGFR3	soluble VEGF receptor III	100	0.185875	0.269917	0.548138	12.6662	0.139327	0.398752	1.43508	0.359877	0.719665	0.960713	0.84993	0.931623	0.144855	0.231524	0.485098
Cytokine (2)	SCF	Stem cell factor	95.7143	0.078335	0.238954	0.500756	30.3851	0.170011	0.43622	2.22926	0.123949	0.448382	1.05092	0.860168	0.931623	0.113263	0.361459	0.619643
Cytokine (1)	TGFA	Transforming Growth Factor alpha	100	0.638096	0.188816	0.445066	1.47198	0.0492943	0.24046	1.69085	0.00606294	0.0817771	1.2423	0.291176	0.642839	0.171631	0.155411	0.423459
Metabolic Hormone	TNF	Tumor Necrosis Factor	100	0.791564	0.22905	0.500756	1.56779	0.0788302	0.306047	1.25874	0.204774	0.558422	0.976888	0.864426	0.931623	0.236399	0.0488077	0.207826
Cytokine (1)	TNF	Tumor Necrosis Factor	100	0.8074	0.288396	0.572764	1.34714	0.338062	0.594989	1.17465	0.350697	0.719665	0.971904	0.807354	0.931623	0.16704	0.166933	0.423753
Adipokine 2	TNF	Tumor Necrosis Factor	100	0.847094	0.435349	0.631105	1.37661	0.174718	0.43622	1.10666	0.556131	0.814602	0.914862	0.442835	0.706839	0.170905	0.157193	0.423459
Cytokine (2)	TPO	Thrombopoeitin	97.1429	0.28271	0.0109951	0.0964954	1.97885	0.00460386	0.0876116	3.03425	0.00903284	0.0917181	2.10362	0.0323367	0.360577	0.184591	0.131826	0.380959
Cytokine (2)	TRAIL	TNF related apoptosis inducing ligand	97.1429	1.19395	0.438417	0.631105	0.89395	0.909073	0.944863	0.892399	0.664627	0.843565	1.10492	0.624415	0.86773	-0.327451	0.00641551	0.0445709
Cytokine (2)	TSLP	Thymic stromal lymphopoetin	44.2857	0.0347018	0.0373983	0.164553	47.166	0.0131592	0.102177	1.71749	0.442807	0.748453	2.67517	0.07559	0.433821	0.222648	0.228631	0.485098
Cytokine (1)	VEGF	Vascular endothelial growth factor	91.4286	0.718556	0.770411	0.869182	1.08725	0.738665	0.867968	0.867876	0.631661	0.841319	0.800017	0.400855	0.687181	-0.0249184	0.845042	0.929546
Cytokine (3)	XCL1	X-C chemokine motif ligand 1, lymphotactin	100	0.61459	0.014694	0.107756	1.95929	0.0419173	0.230545	1.3063	0.0256705	0.200023	1.43981	0.00473898	0.243767	0.358779	0.00228882	0.025177

## Sheet: Table B
Supplementary Table B. Associations of 44 serum analytes measured in 432 patients with Chronic Liver Disease with liver fibrosis, activity, steatohepatitis, steatosis and ELF score. Differential analyte expression with histological features was analysed by t-test with Bonferroni-Holm correction, and correlation with ELF score was analysed by spearman correlation.
				Fibrosis			Activity				Steatohepatitis				Steatosis				ELF
Luminex Panel	Analyte	Name, Synonym	Detected (%)	Fold Change F3-4/F0-2	p-value	Adjusted p-value	Fold Change Grade 2-3/Grade 0-1	p-value	Adjusted p-value	Data available (%)	Fold Change Y/N	p-value	Adjusted p-value	Data available (%)	Fold Change Y/N	p-value	Adjusted p-value	Data available (%)	Spearman R	Spearman p-value	Spearman p-value (adjusted)
N/A - ELF	HA	Hyaluronic Acid	99.7812	3.93377	7.83803e-46	3.68387e-44	2.10278	1.20988e-16	5.44447e-15	91.9037	1.55713	0.000304722	0.0134078	99.7812	1.27093	0.00547204	0.251714	99.7812	0.949874	2.1902e-231	1.02939e-229
N/A - ELF	TIMP1	Tissue Inhibitor of Matrix Metalloproteinase 1	99.7812	1.31961	1.41588e-21	6.22985e-20	1.21982	9.77781e-15	4.30224e-13	91.9037	1.10629	0.00338271	0.135309	99.7812	1.05287	0.0363328	1	99.7812	0.583302	6.39537e-43	2.87791e-41
N/A - ELF	PIIINP	Pro-peptide of type III procollagen	99.7812	1.64828	2.41984e-24	1.08893e-22	1.43939	4.65159e-17	2.13973e-15	91.9037	1.20944	0.000858632	0.0369212	99.7812	1.07502	0.0840885	1	99.7812	0.750208	1.3453e-83	6.1884e-82
MMP (2)	MMP7	Matrix metalloproteinase 7	97.8118	2.24118	1.35621e-31	5.96731e-30	1.44764	7.00476e-09	3.01205e-07	90.1532	1.44181	1.46903e-05	0.000631683	97.8118	1.12407	0.0529879	1	97.593	0.49034	2.34485e-28	1.03174e-26
Liver	AFP	Alphafetoprotein	84.0263	2.7781	2.46386e-12	1.05946e-10	1.71463	4.41275e-05	0.0017651	77.0241	1.0967	0.607438	1	84.0263	1.16515	0.228542	1	83.8074	0.352546	1.19152e-12	4.88522e-11
Cytokine (1)	PDGF-AA	Platelet derived growth factor AA	100	0.67317	2.07673e-10	8.72228e-09	0.776961	4.01848e-06	0.000168776	92.1225	0.844634	0.0180539	0.631886	100	0.895216	0.0315267	1	99.7812	-0.303701	3.48234e-11	1.35811e-09
Cytokine (1)	CXCL1	C-X-C motif chemokine ligand 1, GRO	100	0.72314	4.17293e-08	1.7109e-06	0.86529	0.00544662	0.202431	92.1225	0.897171	0.112637	1	100	0.961461	0.419673	1	99.7812	-0.307531	1.9145e-11	7.65802e-10
MMP (2)	MMP1	Matrix metalloproteinase 1	99.1247	0.62208	2.90259e-07	1.16103e-05	0.820407	0.0144866	0.478058	91.2473	1.17196	0.138142	1	99.1247	0.911714	0.219678	1	98.9059	-0.156212	0.000861028	0.0249698
MMP (2)	MMP2	Matrix metalloproteinase 2	99.7812	1.15306	5.51719e-07	2.1517e-05	1.05744	0.0253025	0.733773	91.9037	0.904962	0.00219507	0.0878026	99.7812	0.992589	0.749463	1	99.5624	0.400508	5.85895e-19	2.46076e-17
Cytokine (2)	CXCL5	C-X-C motif chemokine ligand 5, ENA78	99.5624	0.670306	6.06629e-07	2.30519e-05	0.873414	0.0547196	1	91.6849	0.81317	0.0241281	0.820357	99.5624	0.968247	0.623323	1	99.3435	-0.259997	1.89292e-08	7.1931e-07
Cytokine (2)	CCL17	C-C motif chemokine ligand 17, TARC	99.7812	0.69574	2.69988e-05	0.000998956	0.914171	0.235966	1	91.9037	0.886662	0.222738	1	99.7812	0.942959	0.404651	1	99.5624	-0.156548	0.000805863	0.0241759
Cytokine (1)	CXCL10	C-X-C motif chemokine ligand 10, IP10	100	1.37411	3.09405e-05	0.00111386	1.78067	2.27286e-19	1.00006e-17	92.1225	1.00725	0.932218	1	100	0.941103	0.330614	1	99.7812	0.478449	1.83039e-27	7.87067e-26
Cytokine (2)	CXCL13	C-X-C motif chemokine ligand 13, BCA1	99.5624	1.3285	0.000183539	0.00642385	1.29304	9.31368e-05	0.00363234	91.9037	0.940126	0.475311	1	99.5624	0.94782	0.384407	1	99.3435	0.208199	7.71154e-06	0.000254481
Liver	ANGPTL4	Angiopoietin-like 4	99.7812	1.14102	0.000380128	0.0129243	1.15713	5.43072e-06	0.00022266	91.9037	1.09189	0.0336961	1	99.7812	1.0441	0.152548	1	99.5624	0.211409	5.39992e-06	0.000183597
Adipokine 2	IL8	Interleukin 8	99.7812	1.47373	0.000419826	0.0138543	1.22793	0.0325895	0.912507	91.9037	1.67866	3.4925e-05	0.00146685	99.7812	1.27032	0.00746924	0.321177	99.5624	0.244664	1.25672e-07	4.64988e-06
MMP (2)	MMP9	Matrix metalloproteinase 9	81.4004	0.713665	0.00101656	0.0325298	0.812428	0.0190797	0.577	74.1794	1.10775	0.38326	1	81.4004	1.15062	0.0916125	1	81.4004	-0.25908	4.04323e-07	1.45556e-05
Cytokine (1)	s_CD40L	soluble CD40 ligand	100	0.746693	0.0013106	0.0406286	0.847795	0.037407	1	92.1225	0.781941	0.0171408	0.617068	100	0.917146	0.242813	1	99.7812	-0.18195	9.32991e-05	0.00289227
Adipokine 1	CFD	Complement Factor D, Adipsin	99.7812	1.08997	0.00466072	0.139822	1.07268	0.0079926	0.287734	91.9037	1.12065	0.000956317	0.039209	99.7812	1.04796	0.0574329	1	99.5624	0.23448	4.22425e-07	1.47849e-05
Cytokine (1)	FGF2	Fibroblast Growth Factor 2	94.3107	1.25655	0.00961485	0.278831	1.21206	0.0113748	0.386742	86.6521	0.918596	0.385112	1	94.3107	1.01272	0.858583	1	94.0919	0.0771243	0.110264	1
Cytokine (1)	EGF	Epidermal Growth Factor	99.7812	0.806154	0.0221569	0.620394	0.825258	0.0186129	0.577	91.9037	0.774241	0.0142199	0.526137	99.7812	0.868579	0.0643569	1	99.5624	-0.147957	0.00155192	0.0419019
Adipokine 1	PAI1	Plasminogen Activator Inhibitor 1	99.7812	0.86877	0.0280353	0.756954	1.02243	0.690767	1	91.9037	1.11983	0.115198	1	99.7812	1.14782	0.00762715	0.321177	99.5624	-0.0590902	0.208367	1
Adipokine 2	IL6	Interleukin 6	49.8906	1.58014	0.0308271	0.801505	1.30108	0.162956	1	46.1707	1.17277	0.489332	1	49.8906	1.00095	0.995852	1	49.6718	0.0839062	0.20788	1
Cytokine (2)	CCL11	C-C motif chemokine ligand 11, EOTAXIN2	99.5624	0.818106	0.0326488	0.81622	0.897523	0.185957	1	91.6849	0.84256	0.109568	1	99.5624	0.919075	0.267504	1	99.3435	-0.0854395	0.0689432	1
Cytokine (2)	IL20	Interleukin 20	41.7943	1.5003	0.0366577	0.879784	1.11767	0.495961	1	37.8556	0.886044	0.58541	1	41.7943	1.22774	0.183179	1	41.5755	0.162717	0.0248927	0.597425
Adipokine 1	LCN2	Lipocalin 2, NGAL	99.7812	0.879335	0.0439427	1	0.985096	0.786896	1	91.9037	1.01894	0.792006	1	99.7812	1.08202	0.126679	1	99.5624	-0.144702	0.001972	0.051272
Cytokine (1)	CCL5	C-C motif chemokine ligand 5, RANTES	97.1554	0.86364	0.0596098	1	0.838162	0.00931198	0.325919	89.4967	0.89792	0.222373	1	97.1554	0.976617	0.708962	1	96.9365	-0.112714	0.0176339	0.440847
Cytokine (1)	LTA	Lymphotoxin alpha, TNFB	47.2648	1.43726	0.0893507	1	1.09601	0.63479	1	44.2013	0.86711	0.585319	1	47.2648	0.958069	0.816908	1	47.046	0.122093	0.0740202	1
Cytokine (2)	TPO	Thrombopoeitin	93.2166	1.31311	0.118983	1	1.30032	0.0751892	1	85.9956	1.00024	0.999031	1	93.2166	0.921438	0.554422	1	92.9978	-0.000606225	0.990058	1
Cytokine (2)	CCL15	C-C motif chemokine ligand 15, MIP-1D	99.7812	1.12901	0.122389	1	1.11652	0.106041	1	91.9037	0.91096	0.303161	1	99.7812	1.06607	0.313703	1	99.5624	0.190245	4.42181e-05	0.00141498
MMP (2)	MMP10	Matrix metalloproteinase 10	94.3107	1.16455	0.132237	1	1.0485	0.590671	1	86.6521	0.862416	0.20442	1	94.3107	1.07476	0.380382	1	94.0919	-0.0030014	0.950517	1
Liver	HGF	Hepatocyte Growth Factor	85.1204	1.17537	0.146564	1	1.10482	0.312281	1	78.1182	1.23876	0.0928081	1	85.1204	1.23478	0.0195566	0.801822	84.9015	0.104287	0.0400538	0.921238
Cytokine (1)	CCL7	C-C motif chemokine ligand 7, MCP-3	89.7155	1.15922	0.156742	1	1.16384	0.0919894	1	81.8381	1.00747	0.950603	1	89.7155	1.04033	0.6392	1	89.4967	0.0976744	0.0483796	1
Cytokine (1)	TGFA	Transforming Growth Factor alpha	96.4989	1.1801	0.165349	1	1.11729	0.271826	1	88.6214	0.964383	0.781953	1	96.4989	0.972167	0.765107	1	96.2801	-0.00780719	0.870281	1
Cytokine (1)	CCL2	C-C motif chemokine ligand 2, MCP-1	99.7812	0.931266	0.174656	1	1.06094	0.195062	1	91.9037	1.00057	0.992464	1	99.7812	1.05303	0.224719	1	99.5624	0.0788341	0.0930396	1
Cytokine (2)	CCL26	C-C motif chemokine ligand 26, EOTAXIN3	50.7659	1.30484	0.182447	1	1.1955	0.287783	1	46.1707	0.889151	0.578851	1	50.7659	0.966361	0.827736	1	50.547	0.038826	0.55712	1
Metabolic Hormone	TNF	Tumor Necrosis Factor	99.5624	1.10324	0.227796	1	1.21761	0.00532714	0.202431	91.9037	0.941748	0.507139	1	99.5624	0.980192	0.762387	1	99.3435	0.155481	0.000887409	0.0249698
Cytokine (1)	CCL22	C-C motif chemokine ligand 22, MDC	100	1.06376	0.27881	1	0.901942	0.0373114	1	92.1225	1.13125	0.0537282	1	100	1.0535	0.259924	1	99.7812	0.0140064	0.765483	1
Cytokine (1)	IL10	Interleukin 10	77.0241	1.19053	0.282214	1	1.38284	0.0169712	0.543077	70.6783	0.913213	0.620113	1	77.0241	0.836277	0.173316	1	76.8053	0.0816313	0.126897	1
Cytokine (1)	IL7	Interleukin 7	81.4286	1.13165	0.289227	1	0.996754	0.974239	1	60.3939	0.931399	0.602772	1	65.4267	0.918566	0.353283	1	65.4267	0.00586082	0.919614	1
Cytokine (2)	CXCL12A and B	C-X-C motif chemokine ligand 12A and B, SDF1A and B	99.7812	1.06422	0.299508	1	1.04649	0.383066	1	91.9037	0.9008	0.115611	1	99.7812	0.898936	0.0276021	1	99.5624	0.0843421	0.0722828	1
Liver	FGF21	Fibroblast Growth Factor 21	80.3063	1.30805	0.304055	1	1.22137	0.378852	1	73.3042	2.08572	0.0103585	0.393622	80.3063	1.10083	0.657177	1	80.0875	0.0703739	0.179145	1
Cytokine (1)	IL17A	Interleukin 17A	94.0919	1.15175	0.356307	1	0.910016	0.484397	1	86.2144	1.57818	0.00879627	0.343055	94.0919	1.14821	0.26762	1	93.8731	0.00709219	0.883551	1
Liver	FGF23	Fibroblast Growth Factor 23	35.6674	1.38615	0.449139	1	1.67638	0.165652	1	32.8228	0.701548	0.461787	1	35.6674	0.839801	0.629312	1	35.6674	0.0693864	0.3788	1
Cytokine (2)	IL33	Interleukin 33	58.8621	1.16619	0.577217	1	1.29993	0.275156	1	54.4858	0.799689	0.488303	1	58.8621	0.909404	0.678934	1	58.6433	0.0309443	0.614028	1
Cytokine (2)	IL23	Interleukin 23	77.8993	1.14729	0.584775	1	1.34997	0.167613	1	70.8972	0.909816	0.7458	1	77.8993	0.937034	0.75203	1	77.6805	0.045102	0.396872	1
Adipokine 1	AIPOQ	Adiponectin	98.4683	1.03408	0.697161	1	1.02581	0.733037	1	90.5908	0.62183	5.31584e-07	2.33897e-05	98.4683	0.692458	8.10363e-08	3.5656e-06	98.2495	0.0401956	0.395493	1
Cytokine (2)	TSLP	Thymic stromal lymphopoetin	61.2691	1.02601	0.925402	1	1.05252	0.828882	1	56.0175	0.857881	0.626853	1	61.2691	1.06967	0.763405	1	61.0503	-0.0305019	0.611936	1

## Sheet: Table C
1. ELISA Model for the prediction of significant fibrosis (METAVIR F2-4)
Marker	Odds Ratio	95% Confidence limits		p-value
		LB	UB
(Intercept)	0.263	0.14	0.495	<0.0001
IL8	1.043	1.002	1.086	0.0402
MMP1	0.946	0.902	0.993	0.0238
MMP7	1.209	1.137	1.287	<0.0001
Age at Biopsy	1.008	1.005	1.012	<0.0001
APRI	1.237	1.172	1.306	<0.0001
2. ELISA/HA/TIMP1 Model for the prediction of significant fibrosis (METAVIR F2-4)
Marker	Odds Ratio	95% Confidence limits		p-value
		LB	UB
(Intercept)	0.099	0.039	0.252	<0.0001
CCL17	0.932	0.882	0.984	0.0114
MMP7	1.148	1.074	1.228	0.0001
HA	1.135	1.07	1.204	<0.0001
TIMP	1.28	1.057	1.549	0.0119
APRI	1.139	1.074	1.208	<0.0001
3. Performance of the ELF, ELISA and ELISA/HA models for the prediction of significant liver fibrosis at a specificity of 80%.
Model	Sensitivity	Specificity	PPV	NPV	AUC	P value*
ELF Model	0.74	0.798	0.747	0.792	0.831
ELISA Model	0.75	0.798	0.75	0.798	0.865	0.07
ELISA/HA/TIMP1	0.755	0.798	0.751	0.802	0.873	0.0021
* compared to ELF Model

## Sheet: Table D
Supplementary Table D. Multivariate logistic regression model for the prediction of moderate-severe disease activity (METAVIR Grade 2-3) (n=430 patients).
Marker	Odds Ratio	95% Confidence limits		p-value
		Lower	Upper
CXCL10	1.16	1.079	1.239	<0.0001
TIMP1	1.299	1.097	1.538	0.0026
APRI	1.179	1.179	1.248	<0.0001

## Sheet: Table E
Supplementary Table E. Multivariate logistic regression model for the prediction of steatohepatitis (n=400 patients).
Marker	Odds Ratio	95% Confidence limits		p-value
		Lower	Upper
IL8	1.038	1.004	1.074	0.0304
ADIPOQ	0.921	0.881	0.962	0.0003
MMP2	0.78	0.67	0.909	0.0016
MMP7	1.094	1.038	1.153	0.0008
AGE	1.005	1.002	1.009	0.0019
BMI	1.016	1.009	1.023	<0.0001
DIABETES	1.137	1.016	1.272	0.0259
